# Supplementary material for: Monitoring and responding to emerging infectious diseases in a university setting: A case study using COVID-19
Source: PLoS One. 2023 May 17;18(5):e0280979. doi: 10.1371/journal.pone.0280979 (PMC10191342; doi:10.1371/journal.pone.0280979)
Supplement: S1 File — (ZIP) [file pone.0280979.s002.zip]

Archive with 18 entries (17 files):
- S2_SupportingInformation/betaAndRateOfImportationCalculations.R
- S2_SupportingInformation/estimateScalingRelationship.py
- S2_SupportingInformation/QUCovasimAnalyses_PLOSReady.py
- S2_SupportingInformation/QUDormsLegacy_20200904_208.py
- S2_SupportingInformation/README.rst
- S2_SupportingInformation/sensitivityFiles/
- S2_SupportingInformation/sensitivityFiles/cumInfectSeries_sc12_doubleImport_r01.5_contact10c.csv
- S2_SupportingInformation/sensitivityFiles/cumInfectSeries_sc12_doubleImport_r01.5_contact8c.csv
- S2_SupportingInformation/sensitivityFiles/cumInfectSeries_sc12_doubleImport_r02.5_contact10c.csv
- S2_SupportingInformation/sensitivityFiles/cumInfectSeries_sc12_doubleImport_r02.5_contact8c.csv
- S2_SupportingInformation/sensitivityFiles/cumInfectSeries_sc12_halfImport_r01.5_contact10c.csv
- S2_SupportingInformation/sensitivityFiles/cumInfectSeries_sc12_halfImport_r01.5_contact8c.csv
- S2_SupportingInformation/sensitivityFiles/cumInfectSeries_sc12_halfImport_r02.5_contact10c.csv
- S2_SupportingInformation/sensitivityFiles/cumInfectSeries_sc12_halfImport_r02.5_contact8c.csv
- S2_SupportingInformation/sensitivityFiles/cumInfectSeries_sc12_r01.5_contact10.csv
- S2_SupportingInformation/sensitivityFiles/cumInfectSeries_sc12_r01.5_contact8.csv
- S2_SupportingInformation/sensitivityFiles/cumInfectSeries_sc12_r02.5_contact10.csv
- S2_SupportingInformation/sensitivityFiles/cumInfectSeries_sc12_r02.5_contact8.csv
